# Supplementary material for: Comprehensive Risk Assessment of LAD Disease Progression in CCTA: The CLAP Score Study
Source: J Cardiovasc Dev Dis. 2024 Oct 23;11(11):338. doi: 10.3390/jcdd11110338 (PMC11595042; doi:10.3390/jcdd11110338)
Supplement: Supplementary file 1 [file jcdd-11-00338-s001.zip]

Archive with 1 entries (1 files):
- jcdd-3211311-supplementary.pdf
